# Supplementary material for: Structured connectivity in the output of the cerebellar cortex
Source: Nat Commun. 2024 Jul 9;15:5563. doi: 10.1038/s41467-024-49339-1 (PMC11233638; doi:10.1038/s41467-024-49339-1)
Supplement: Supplementary file 4 — Source Data [file 41467_2024_49339_MOESM4_ESM.xlsx]

## Sheet: Fig. 1h-j
	n Cells receiving input from x lobules	n Lobules		n Lobules	1 lobule	2 lobules	3 lobules	4 lobules	5 lobules
	22	1		Average IPSC amplitude (pA)	32.5578	42.5718	10.8067	65.76	93.9599
	5	2			31.4886	57.5825	209.444	24.8669	133.835
	6	3			78.5014	63.2862	75.3549	41.0997
	6	4			32.5684		132.356	144.391
	2	5			455.005		92.0267	84.0556
					31.8362			172.871
					136.075
					32.8789
					19.0462
					94.5353
					28.1289
					17.9895
					29.3271
					35.5342
					21.6504
				n Lobules	1 lobule	2 lobules	3 lobules	4 lobules	5 lobules
				Sum of IPSC amplitudes (pA)	32.5578	85.1436	32.4201	263.04	469.799
					31.4886	115.165	628.333	99.4676	669.175
					78.5014	126.572	226.065	164.399
					32.5684		397.067	577.563
					455.005		276.08	336.222
					31.8362			691.485
					136.075
					32.8789
					19.0462
					94.5353
					28.1289
					17.9895
					29.3271
					35.5342
					21.6504

## Sheet: Fig. 2b
Boolean (True 1 / False 0 )
Each row is one cell
Each column is a connected (1) or not connected (0) lobule
Cells (rows) sorted to show organization by lobule
	Lobule	VI/VII	III	IV/V	X	IX	VIII
		1	0	0	0	0	0
		1	0	0	0	0	0
		1	0	0	0	0	0
		1	0	0	0	0	0
		1	0	0	0	0	0
		1	0	0	0	0	0
		1	0	0	0	0	0
		1	0	0	0	0	0
		1	0	0	0	0	0
		1	0	0	0	0	0
		1	0	0	0	0	0
		1	0	0	0	0	0
		1	0	0	0	0	0
		0	1	0	0	0	0
		0	0	1	0	0	0
		0	0	1	0	0	0
		0	0	0	1	0	0
		0	0	0	1	0	0
		0	0	0	0	1	0
		0	0	0	0	0	1
		0	0	0	0	0	1
		1	0	0	1	0	0
		0	1	1	0	0	0
		0	1	1	0	0	0
		0	0	1	0	0	1
		0	0	0	1	1	0
		0	0	0	1	1	0
		1	1	1	0	0	0
		1	0	0	0	1	1
		1	0	0	0	1	1
		1	0	0	1	0	1
		0	0	0	1	1	1
		1	0	1	0	1	1
		1	0	1	0	1	1
		1	0	0	1	1	1
		1	0	0	1	1	1
		1	0	0	1	1	1
		1	0	1	1	1	1
		1	0	1	1	1	1
		1	0	1	1	1	1

## Sheet: Fig. 2d
	"A" zone	"C" zone	"P" zone	"N" zone		"1" zone	"2" zones	"3" zones	"4" zones
Amplitude (pA)	78.5014	32.5684	32.5578	21.6504		32.5578	57.5825	75.134	24.8669
	32.8789	455.005	31.4886	29.9517		31.4886	63.2862	65.76	93.9599
	29.33	31.8362	20.1737	55.1919		78.5014	10.8067	41.0997	133.835
	35.5342	136.075	7.88723	79.7373		32.5684	209.444	144.391
	106.399	19.0462	10.1672	14.3657		455.005	75.3549	84.0556
	145.529	94.5353	150.446	109.207		31.8362	92.0267	172.871
	125.769	28.1289	284.255	19.1851		136.075
	125.769	17.9895	29.4172	21.2756		32.8789
	72.5512	35.4276	82.8458	156.65		19.0462
	139.532	193.633	29.4636	37.0912		94.5353
	25.0982	113.802	105.676	70.4937		28.1289
	55.9798	63.9967	29.3569			17.9895
	57.061	18.6939	24.8757			29.3271
	47.3295	25.8273	108.401			35.5342
	90.2414	55.7388	123.151			21.6504
		288.951	39.0746			42.5718
		260.42	15.4521			132.356
		193.456	321.939
		125.089	19.44
		259.255	134.543
			125.746
			149.199
			99.9851

## Sheet: Fig. 2e
	Connected to x zone	n of times in all motifs	Divided by	n Cells total	P(connected to zone)	P(not connected to zone)
	Anterior	13	/	75	0.173333	0.826667
	Central	26	/	75	0.346667	0.653333
	Posterior	16	/	75	0.213333	0.786667
	Nodular	13	/	75	0.173333	0.826667
	No connections detected	34	/	75	0.453333	0.546667
Total cells:		Connectivity pattern	n Cells	P(predicted) = e.g. for only P(A predicted) = P(A)*P(not C)*P(not P)*P(not N)	P(actual) = n Cells/75	P(actual) normalized to P(predicted)	P(actual vs. predicted, Binomial distribution calculation)	False discovery rate correction
75	A	A	6	0.0736441	0.08	1.08631	0.16386	0.24579
	C	C	13	0.186365	0.173333	0.930076	0.115827	0.43435
	P	P	3	0.0952477	0.04	0.419958	0.043268	0.21634
	N	N	4	0.0736441	0.0533333	0.724204	0.156501	0.29344
	AC	AC	1	0.0390765	0.0133333	0.341211	0.153444	0.354102
	AP	AP	1	0.0199713	0.0133333	0.667625	0.336619	0.403943
	AN	AN	0	0.0154415	0	0	0.311253	0.424436
	CP	CP	2	0.0505396	0.0266667	0.527639	0.160819	0.268032
	CN	CN	1	0.0390765	0.0133333	0.341211	0.153444	0.354102
	PN	PN	1	0.0199713	0.0133333	0.667625	0.336619	0.403943
	ACP	ACP	2	0.010597	0.0266667	2.51643	0.143177	0.429532
	ACN	ACN	0	0.00819345	0	0	0.539539	0.578077
	APN	APN	0	0.00418753	0	0	0.72999	0.72999
	CPN	CPN	4	0.010597	0.0533333	5.03287	0.00719397	0.053955
	ACPN	ACPN	3	0.00222195	0.04	18.0022	0.000631123	0.0094665
		No connections detected	34	0.453333	0.453333	1
	n Cells with 1 zone connectivity	26
	n Cells with >1 zone connectivity	15
	Total n Cells	75

## Sheet: Fig. 3b-f
	Cell ID	Connected to	Soma area (µm2)	Sholl radius (µm)	Branch index	Primary dendrite quantity	Total dendrite length (µm)
	2021_4_29_c1	A	105.149	73	5	1	114.7
	2022_6_29_c2	A	227.139	72	0.833333	6	260.3
	2021_7_19_c3	A	181.835	135	1	5	563.9
	2021_9_1_c1	A	176.515	84	0.8	5	293.6
	2021_11_24_c3	C	278.345	56	1.25	4	231.6
	2021_3_5_c4	C	154.556	124	2.33333	3	580.7
	2021_4_20_c5	C	104.149	77	2	5	454.5
	2021_4_26_c5	C	55.1426	80	3	1	154.2
	2021_4_8_c1	C	223.905	141	1.2	5	871.6
	2021_4_8_c3	C	338.893	162	1.5	2	561.4
	2021_5_10_c6	C	158.124	107	1	5	580.7
	2021_5_11_c1	C	55.6355	47	1	5	159
	2021_5_17_c2	C	159.075	109	1.4	5	675.7
	2021_9_21_c2	C	117.706	76	0.5	4	187.6
	2021_12_20_c1	N	306.627	85	0.666667	3	153.5
	2022_6_29_c3	N	141.599	50	1	3	106.6
	2021_4_20_c1	N	88.5081	284	1	3	789.3
	2021_8_18_c1	N	182.903	63	0.666667	3	138.9
	2021_4_10_c3	CPN	39.2856	22	0	2	34.6
	2021_6_29_c1	CPN	278.48	184	1.25	4	679
	2021_6_29_c2	CPN	334.407	73	1	4	209.9
	2021_5_1_c1	ACPN	86.5415	73	0.2	5	167.7
	2021_5_24_c2	ACPN	149.136	84	1.33333	3	312.8
	2022_1_24_c2	ACPN	263.158	136	0.8	5	638.7

## Sheet: Fig. 3g
	Cell ID	Connected to	Spontaneous firing rate (Hz)
	2021-04-29_1	A	62
	2021-07-19_c3	A	27.7
	2021-09-01_c1	A	62.3334
	2022-06-29_c2	A	21.5
	2021-04-08_3	C	61.6666
	2021-04-21_6	C	41.6668
	2021-04-26_5	C	61.3334
	2021-05-10_c6	C	52.3334
	2021-05-11_c1	C	105.332
	2021-05-17_c1	C	13.6666
	2021-05-17_c2	C	132.002
	2021-11-24_c3	C	45.3332
	2021-04-20_1	N	72.3332
	2021-12-20_c1	N	26.1664
	2022-06-29_c3	N	19.7778
	2020-12-04_4	CPN	28.9858
	2021-04-10_3	CPN	10.4168
	2021-05-24_c2	ACPN	70.3332
	2022_1_24_c2	ACPN	14.111

## Sheet: Fig. 4e, g
		Rostral - Caudal	Ventral - Dorsal	Lateral - Medial
	n Zones	X coordinate	Y coordinate	Z coordinate
	0	12107	3378	4240
	0	11923	3456	4240
	0	11977	3476	4240
	0	11925	3465	4240
	0	12005	3537	4240
	0	11921	3479	4240
	0	11890	3445	4360
	0	11752	3558	4360
	0	12019	3463	4360
	0	12022	3487	4360
	0	12116	3465	4360
	0	11926	3636	4360
	0	12068	3510	4360
	0	12040	3516	4360
	0	11995	3585	4360
	0	11995	3560	4540
	0	11967	3516	4540
	0	11995	3481	4540
	0	11965	3491	4540
	0	12056	3690	4540
	0	11861	3628	4540
	0	11844	3401	4540
	0	11980	3440	4540
	0	11716	3476	4660
	0	11965	3725	4660
	0	11851	3631	4660
	0	11838	3645	4840
	0	12008	3595	4840
	0	12068	3619	4840
	0	12046	3609	4840
	0	11302	3845	4840
	0	11365	3925	4840
	0	11839	3755	4840
	0	12006	3645	4960
	1	11751	3455	4660
	1	11375	3707	4960
	1	11715	3535	4960
	1	11795	3465	4540
	1	11789	3624	4540
	1	11874	3545	4960
	1	12003	3555	4400
	1	11758	3450	4240
	1	12135	3436	4240
	1	12095	3544	4840
	1	11912	3505	4540
	1	12067	3560	4540
	1	12059	3472	4240
	1	11927	3562	4660
	1	12040	3480	4360
	1	12053	3454	4360
	1	12058	3564	4540
	1	12101	3647	4540
	1	11777	3521	4660
	1	11479	3904	4840
	1	11485	3930	4840
	1	12012	3761	4660
	1	12045	3564	4960
	1	11896	3656	4240
	1	11862	3525	4540
	1	12133	3581	4840
	2	11997	3535	4360
	2	11878	3587	4960
	2	11546	3889	4840
	2	12105	3675	4960
	2	11839	3743	4840
	2	12080	3570	4840
	3	11846	3641	4360
	3	11881	3624	4360
	3	11798	3800	4840
	3	11985	3479	4540
	3	11920	3654	4660
	3	11896	3615	4660
	4	11985	3608	4540
	4	11761	3760	4960
	4	11968	3611	4840

## Sheet: Fig. 4f, h
	Lines of best fit
	X vs Y	Slope	Y-intercept	R2 value	n of 50,000 bootstrapped samples from dataset with R2 ≥ R2 value	p(one tailed)
	"0" zones cells	-0.42198	8593.7	0.363963	21060	0.4169
	"1" zone cells	-0.32505	7442.6	0.281523	31579	0.6299
	"2" zone cells	-0.5167	9819.1	0.643656	12315	0.2393
	"3" zone cells	-1.4556	20939	0.824034	4622	0.0887
	"4" zone cells	-0.69595	11945	0.997406	2393	0.0495
	Z vs Y	Slope	Y-intercept	R2 value	n of 50,000 bootstrapped samples from dataset with R2 ≥ R2 value	p(one tailed)
	"0" zone cells	0.36799	1897.9	0.451045	4050	0.081
	"1" zone cells	0.23478	2496.1	0.196077	46902	0.93804
	"2" zone cells	0.21875	2616.5	0.135178	40752	0.81504
	"3" zone cells	0.28165	2348.4	0.269373	33180	0.6636
	"4" zone cells	0.29423	2253.2	0.536464	29070	0.5814

## Sheet: Fig. 5f, S. Fig. 9
	Percentile of puncta within x micron range
	Proximity (microns)	Animal ID_K06	Animal ID_K07	Animal ID_K08	Animal ID_K12	Animal ID_K13	Animal ID_K14	Average	SEM		Cell ID	Soma diameter (µm)	Mean dendrite length (µm)
	0	0	0	0	0	0	0	0	0		2021_1_17_c2	18.9	27.7
	1	0.504639	0.164903	0.671141	0	0.0953471	1.3465	0.463755	0.205266		2021_11_24_c3	23.8	57.9
	2	0.732541	0.513032	1.51007	0.131796	0.48627	1.97487	0.891429	0.286716		2021_12_20_c1	22.8	51.2
	3	1.04998	1.19097	2.22315	0.329489	1.08696	3.18671	1.51121	0.41657		2021_3_5_c4	20.3	193.6
	4	1.60345	2.05213	4.36242	0.527183	1.83066	4.35368	2.45492	0.638669		2021_4_10_c3	9.9	17.3
	5	2.18948	2.9568	7.04698	0.823723	2.78413	6.41831	3.70324	1.00891		2021_4_20_c1	13.2	263.1
	6	3.38597	4.14319	9.81544	1.12026	3.86156	7.85458	5.03017	1.30409		2021_4_20_c5	14.2	90.9
	7	4.48885	5.54258	12.9614	1.44975	4.94375	10.0539	6.57337	1.70524		2021_4_26_c5	13.9	154.2
	8	5.74638	6.93738	16.6946	2.10873	6.2786	12.2531	8.33648	2.13608		2021_4_29_c1	13.5	114.7
	9	7.34983	8.50854	19.4631	2.66886	7.16056	13.7343	9.8142	2.4107		2021_4_8_c1	19.3	174.3
	10	9.12421	10.2583	21.8331	3.42669	8.37624	15.6194	11.4397	2.61943		2021_4_8_c3	24.4	280.7
	11	10.5852	11.7883	25.3146	4.18451	9.34878	16.921	13.0237	2.97413		2021_5_1_c1	11.6	33.5
	12	12.034	13.3892	28.6284	4.87644	10.3881	18.8734	14.6983	3.34334		2021_5_11_c1	10.5	31.8
	13	13.4869	15.1848	31.7953	5.93081	11.4512	21.4093	16.5431	3.67897		2021_5_17_c2	16.3	135.1
	14	15.1107	17.1064	34.4379	6.88633	12.3188	23.1598	18.17	3.92255		2021_5_24_c2	17.4	104.3
	15	16.8322	18.973	37.1435	7.34761	13.4582	25.6284	19.8971	4.2406		2021_5_24_c3	9	88.9
	16	18.7327	20.9358	40.4992	8.10544	14.5071	27.7154	21.7493	4.6026		2021_6_29_c1	20.5	169.8
	17	20.4379	22.7772	43.1628	8.89621	15.5177	30.1167	23.4848	4.88975		2021_6_29_c2	21.7	52.5
	18	22.4972	24.6668	45.8683	9.71993	16.7382	32.0691	25.2599	5.14187		2021_7_19_c3	17.9	112.8
	19	24.2756	26.625	48.1963	10.7084	18.0015	34.2235	27.0051	5.33983		2021_8_18_c1	20.6	46.3
	20	26.2779	28.4962	50.755	11.3674	19.0551	35.9066	28.643	5.59074		2021_9_1_c1	17.6	58.7
	21	28.093	30.3742	53.5445	11.8946	20.2183	37.9488	30.3456	5.89936		2021_9_21_c2	16.3	46.9
	22	29.9202	32.5157	56.271	12.9489	21.2862	39.7666	32.1181	6.14176		2022_1_24_c1	20.8	176.2
	23	31.8045	34.4487	58.4102	13.9703	22.316	41.2926	33.7071	6.30146		2022_1_24_c2	20.1	127.7
	24	33.7579	36.5467	60.7173	14.8929	23.3553	43.4246	35.4491	6.51913		2022_6_29_c1	17.4	51.3
	25	35.6218	38.2026	62.4371	16.0461	24.4947	44.5691	36.8952	6.59056		2022_6_29_c2	20	43.4
	26	37.3596	40.1035	64.7441	17.1664	25.4624	46.3869	38.5372	6.78214		2022_6_29_c3	16.6	35.5
	27	39.0648	42.032	67.177	18.056	26.4159	48.0476	40.1322	7.01027		2022_7_19_c2	20.4	72.8
	28	40.8839	43.7176	68.75	19.1104	27.4981	49.3716	41.5553	7.08791
	29	42.6909	45.6117	70.8473	19.8023	28.5421	51.5485	43.1738	7.30855
	30	44.2373	47.3845	72.2945	20.5931	29.5481	53.0745	44.522	7.41517
	31	46.0117	49.0381	73.5948	21.4498	30.5492	54.2864	45.8216	7.48469
	32	48.0018	50.6756	74.7483	22.0428	31.5456	55.6104	47.1041	7.57244
	33	49.8331	52.3705	75.9857	22.6359	32.5706	57.2038	48.4333	7.68256
	34	51.4325	53.9691	76.8247	23.3608	33.667	58.3707	49.6041	7.70911
	35	52.9424	55.6204	78.1669	24.1516	34.6825	59.7397	50.8839	7.80292
	36	54.3627	57.1573	79.1737	25.0412	35.6074	61.0862	52.0714	7.84987
	37	55.9092	58.9025	80.1174	25.8649	36.599	62.5224	53.3192	7.90365
	38	57.2847	60.4759	80.8725	26.6886	37.4714	64.1607	54.4923	7.94931
	39	58.701	61.9349	81.4388	27.4794	38.2389	65.2154	55.5014	7.96233
	40	60.044	63.4488	82.4874	28.1384	39.0256	66.0907	56.5391	8.0372
	41	61.3096	64.8619	82.9698	28.8633	39.774	67.0781	57.4761	8.04867
	42	62.8032	66.3254	83.578	29.4563	40.5225	68.3573	58.5071	8.10874
	43	64.4351	67.766	84.1862	30.1153	41.4378	69.2325	59.5288	8.13738
	44	65.7334	69.186	84.8993	30.8402	42.2149	70.5117	60.5642	8.19028
	45	67.1455	70.4869	85.5914	31.8616	42.9062	71.6338	61.6042	8.20534
	46	68.5211	71.9459	86.6191	32.29	43.5593	72.3968	62.5553	8.31972
	47	69.7745	73.272	87.1225	33.0478	44.2601	73.2047	63.4469	8.33578
	48	71.146	74.4148	87.7936	33.8715	45.061	73.833	64.3533	8.3427
	49	72.139	75.5989	88.3389	34.7611	45.7332	74.3268	65.1497	8.32759
	50	73.1931	76.7395	88.6955	35.5848	46.3768	75.0449	65.9391	8.31485
	51	74.0843	77.6304	89.094	36.3427	47.1396	75.6284	66.6532	8.28527
	52	75.061	78.6634	89.5554	36.9687	47.8404	76.3465	67.4059	8.29678
	53	75.8302	79.6665	89.9119	37.4629	48.6032	76.9075	68.0637	8.29783
	54	76.7174	80.6239	90.2894	37.9572	49.4279	77.3339	68.725	8.29385
	55	77.5517	81.5079	90.625	38.5173	50.1573	78.1418	69.4168	8.29456
	56	78.3005	82.4035	90.9396	39.1433	50.8772	78.7253	70.0649	8.27674
	57	79.1104	83.173	91.1913	39.7364	51.6114	79.2639	70.6811	8.25159
	58	79.7697	83.9609	91.4849	40.4283	52.3694	79.8025	71.3026	8.21215
	59	80.5063	84.6663	91.9044	40.9226	53.0034	80.588	71.9318	8.22471
	60	81.1167	85.4015	92.2609	41.6804	53.5946	81.1266	72.5301	8.19118
	61	81.9591	86.0817	92.6174	42.1417	54.0952	81.5978	73.0822	8.20519
	62	82.5981	86.7803	92.974	42.8995	54.6148	82.2262	73.6821	8.17999
	63	83.355	87.3826	93.3305	43.3937	55.3585	82.8321	74.2754	8.16921
	64	84.0591	88.0308	93.5612	44.1516	55.8686	83.7522	74.9039	8.1457
	65	84.7062	88.5507	93.75	44.7117	56.5265	84.4255	75.4451	8.1152
	66	85.337	89.137	93.9597	45.4695	57.0986	84.7397	75.9569	8.05824
	67	85.8742	89.6088	94.1275	46.1944	57.6373	85.1661	76.4347	7.99948
	68	86.4154	90.1608	94.3582	46.9852	58.2618	85.5925	76.9623	7.93514
	69	86.9486	90.612	94.505	47.6771	58.9102	85.9515	77.4341	7.86715
	70	87.4329	91.0746	94.5889	48.5008	59.5156	86.6248	77.9563	7.7918
	71	87.8317	91.5304	94.7987	49.0939	60.1449	86.939	78.3898	7.73582
	72	88.2671	91.9564	94.9245	49.5222	60.6264	87.3878	78.7807	7.71131
	73	88.6741	92.2679	95.0084	49.9835	61.1365	87.9264	79.1661	7.67348
	74	89.1543	92.5748	95.2181	50.6425	61.6943	88.2855	79.5949	7.61171
	75	89.5125	92.9618	95.2601	51.3344	62.1663	88.4201	79.9425	7.53215
	76	89.8624	93.2962	95.344	52.0264	62.6096	88.7343	80.3122	7.46134
	77	90.0944	93.5871	95.4279	52.8171	63.053	88.7792	80.6264	7.3606
	78	90.3874	93.8688	95.5956	53.5091	63.5059	88.8689	80.956	7.28118
	79	90.7211	94.0704	95.7215	54.0362	64.159	89.3178	81.3377	7.21392
	80	91.0264	94.3269	95.7634	54.6623	64.6739	89.5422	81.6658	7.13353
	81	91.3886	94.5834	95.8893	55.2224	65.2365	89.6544	81.9957	7.06174
	82	91.645	94.8193	95.9732	55.8155	65.5892	89.7666	82.2681	6.9939
	83	91.9502	95.0735	96.1409	56.112	66.1137	90.0359	82.571	6.96437
	84	92.3042	95.2728	96.2878	56.4745	66.5761	90.1706	82.8476	6.92431
	85	92.5891	95.4652	96.4346	57.0675	67.0862	90.3052	83.158	6.84781
	86	92.8537	95.6255	96.6023	57.43	67.6535	90.4847	83.4416	6.79635
	87	93.0938	95.7927	96.6862	57.6936	68.1732	90.7989	83.7064	6.76
	88	93.3664	95.9209	96.8121	57.9242	68.5927	91.0233	83.9399	6.73455
	89	93.5618	96.1042	96.9379	58.5173	69.0217	91.0682	84.2019	6.65522
	90	93.8263	96.2393	97.0218	58.8797	69.4889	91.158	84.4357	6.60207
	91	94.0827	96.3813	97.1057	59.2751	69.9514	91.2926	84.6815	6.54675
	92	94.2455	96.5096	97.2735	59.6046	70.2469	91.4722	84.892	6.51405
	93	94.4734	96.6401	97.3574	59.9671	70.6379	91.5619	85.1063	6.46491
	94	94.6769	96.7867	97.4413	60.1647	71.0002	91.7415	85.3019	6.44215
	95	94.86	96.8783	97.6091	60.5272	71.2862	91.921	85.5136	6.4047
	96	95.0676	96.9997	97.651	60.626	71.6533	92.0557	85.6755	6.38922
	97	95.2507	97.1165	97.693	61.1203	72.0252	92.1454	85.8918	6.31894
	98	95.4664	97.2287	97.693	61.7463	72.4161	92.4147	86.1609	6.23479
	99	95.5803	97.3112	97.8188	62.0758	72.7498	92.4596	86.3326	6.1871
	100	95.7472	97.4257	97.8607	62.5041	73.2408	92.5943	86.5621	6.11738
	101	95.8978	97.4967	97.9027	62.9325	73.5364	92.6391	86.7342	6.0556
	102	96.0606	97.5768	97.9656	63.5255	73.8701	92.8187	86.9696	5.97635
	103	96.1826	97.6455	98.0705	64.0857	74.1419	93.0431	87.1949	5.90732
	104	96.3169	97.7074	98.1544	64.4811	74.4232	93.1329	87.3693	5.85362
	105	96.4472	97.783	98.2383	64.9094	74.7283	93.2226	87.5548	5.79449
	106	96.553	97.8906	98.3431	65.3048	75.0381	93.3573	87.7478	5.7427
	107	96.6873	97.9914	98.427	65.5354	75.3242	93.4695	87.9058	5.71319
	108	96.8175	98.0624	98.5529	66.1944	75.5721	93.6041	88.1339	5.63205
	109	96.9193	98.138	98.6997	66.458	75.8677	93.7612	88.3073	5.59968
	110	97.0169	98.2021	98.8045	66.7216	76.168	93.9408	88.4756	5.56426
	111	97.1309	98.2571	98.8255	67.0181	76.435	94.0978	88.6274	5.52142
	112	97.2489	98.3304	98.8674	67.2158	76.721	94.2101	88.7656	5.49122
	113	97.3466	98.3922	98.8674	67.5783	77.0071	94.412	88.9339	5.43823
	114	97.432	98.4288	98.9094	67.8418	77.2836	94.6589	89.0924	5.40096
	115	97.5175	98.4632	98.9513	68.0725	77.5601	94.8384	89.2338	5.3657
	116	97.6152	98.5273	98.9933	68.4679	77.8699	94.9282	89.4003	5.30561
	117	97.7006	98.5915	98.9933	68.8303	78.1417	95.018	89.5459	5.24948
	118	97.8024	98.6373	99.0352	69.028	78.3705	95.1077	89.6635	5.22045
	119	97.9245	98.6762	99.0772	69.5222	78.5994	95.1077	89.8179	5.14999
	120	98.014	98.7128	99.1191	69.7529	78.8186	95.2199	89.9396	5.11693
	121	98.1076	98.738	99.1191	70.0824	79.0427	95.377	90.0778	5.06917
	122	98.1931	98.7632	99.1191	70.2471	79.2811	95.4219	90.1709	5.03776
	123	98.2582	98.8022	99.1191	70.4778	79.5481	95.4668	90.2787	4.99538
	124	98.3518	98.8342	99.1191	70.7084	79.796	95.5341	90.3906	4.95632
	125	98.4454	98.8617	99.1611	70.9061	80.0534	95.6014	90.5048	4.92321
	126	98.5064	98.8823	99.203	71.3344	80.2918	95.6463	90.644	4.85797
	127	98.5553	98.8984	99.203	71.5651	80.4872	95.8034	90.7521	4.8225
	128	98.6163	98.9098	99.245	71.7628	80.7018	95.9605	90.866	4.79297
	129	98.6814	98.9167	99.2869	71.9934	80.9354	96.0278	90.9736	4.75455
	130	98.7343	98.9396	99.2869	72.2241	81.2023	96.1625	91.0916	4.71403
	131	98.7954	98.9625	99.3289	72.5865	81.4407	96.2971	91.2352	4.66085
	132	98.8849	98.9694	99.3289	72.8171	81.6552	96.3869	91.3404	4.62355
	133	98.9663	98.9808	99.3289	73.0807	81.8888	96.4542	91.45	4.57957
	134	99.0273	99.0014	99.3708	73.2784	82.1129	96.5215	91.5521	4.54689
	135	99.0884	99.022	99.4128	73.4432	82.3036	96.6562	91.6544	4.52343
	136	99.121	99.0381	99.4547	73.6409	82.4847	96.8357	91.7625	4.49614
	137	99.1372	99.0472	99.4547	73.8056	82.685	96.9479	91.8463	4.46588
	138	99.1616	99.0633	99.4547	74.0692	82.9186	96.9928	91.9434	4.41832
	139	99.1983	99.0793	99.5176	74.4316	83.1665	97.0601	92.0756	4.36156
	140	99.239	99.0862	99.5805	74.6952	83.3953	97.0826	92.1798	4.31747
	141	99.2837	99.0953	99.6225	75.0247	83.6432	97.1275	92.2995	4.26321
	142	99.3366	99.1068	99.6225	75.3542	83.8768	97.1724	92.4115	4.20809
	143	99.3895	99.1205	99.6644	75.5848	84.0294	97.2172	92.501	4.17434
	144	99.4384	99.1343	99.7064	75.6178	84.1867	97.2621	92.5576	4.16679
	145	99.4669	99.1549	99.7064	75.8484	84.3917	97.307	92.6459	4.12616
	146	99.4913	99.1732	99.7064	76.0461	84.6444	97.3743	92.7393	4.08737
	147	99.5157	99.1801	99.7064	76.2438	84.9256	97.4641	92.8393	4.04706
	148	99.5361	99.1892	99.7064	76.5733	85.1402	97.5314	92.9461	3.99221
	149	99.5645	99.2053	99.7064	76.7381	85.3213	97.5314	93.0112	3.9603
	150	99.589	99.2213	99.7483	76.9687	85.5406	97.5314	93.0999	3.91909
	151	99.6337	99.2305	99.7483	77.2652	85.779	97.5987	93.2092	3.86858
	152	99.6744	99.235	99.7483	77.4959	85.984	97.6885	93.3044	3.82967
	153	99.6866	99.2511	99.7483	77.6936	86.1461	97.7558	93.3803	3.79623
	154	99.7111	99.2717	99.7483	77.9572	86.2843	97.8007	93.4622	3.75528
	155	99.7395	99.2808	99.7483	78.2537	86.4321	97.868	93.5538	3.70971
	156	99.7558	99.2923	99.7483	78.3855	86.5894	97.8905	93.6103	3.68391
	157	99.7721	99.3083	99.7483	78.682	86.7325	97.9578	93.7002	3.63832
	158	99.7802	99.3244	99.7483	78.9456	86.885	98.0251	93.7848	3.59622
	159	99.7884	99.3381	99.7483	79.2422	87.0566	98.0925	93.8777	3.54827
	160	99.7965	99.3518	99.7483	79.374	87.2187	98.1149	93.934	3.52183
	161	99.7965	99.3587	99.7483	79.4728	87.357	98.1149	93.9747	3.49979
	162	99.8128	99.3656	99.7483	79.5717	87.5286	98.1149	94.0236	3.47662
	163	99.8291	99.3816	99.7483	79.8023	87.7145	98.1598	94.1059	3.43657
	164	99.8413	99.3954	99.7483	79.9012	87.8623	98.1598	94.1514	3.41511
	165	99.8576	99.4022	99.7483	80.0988	88.0244	98.1598	94.2152	3.37892
	166	99.8698	99.4045	99.7483	80.659	88.2056	98.272	94.3599	3.29513
	167	99.8779	99.4091	99.7903	80.8237	88.4153	98.3842	94.4501	3.26672
	168	99.8779	99.4205	99.7903	80.9555	88.606	98.4291	94.5132	3.23908
	169	99.8779	99.4389	99.7903	81.0214	88.7538	98.4291	94.5519	3.22187
	170	99.8901	99.4503	99.7903	81.1532	88.8873	98.4291	94.6001	3.19668
	171	99.8942	99.4595	99.7903	81.4168	89.016	98.474	94.6751	3.15454
	172	99.8942	99.4732	99.7903	81.5815	89.1686	98.474	94.7303	3.12304
	173	99.8942	99.4824	99.7903	81.7463	89.3307	98.5189	94.7938	3.09258
	174	99.9023	99.4824	99.7903	81.911	89.4928	98.5189	94.8496	3.06033
	175	99.9023	99.4893	99.7903	82.0428	89.6405	98.5189	94.8973	3.0335
	176	99.9023	99.4961	99.7903	82.1417	89.7359	98.5862	94.9421	3.01708
	177	99.9105	99.5007	99.7903	82.2076	89.7931	98.7208	94.9872	3.01063
	178	99.9186	99.5053	99.8322	82.3394	89.8932	98.8555	95.0574	2.99475
	179	99.9186	99.5053	99.8322	82.5041	90.0219	98.8779	95.11	2.96499
	180	99.9267	99.5099	99.8322	82.603	90.1936	98.8779	95.1572	2.94188
	181	99.9267	99.5167	99.8322	82.7348	90.3795	98.8779	95.2113	2.91307
	182	99.9349	99.5236	99.8742	82.9984	90.5177	98.9228	95.2953	2.87268
	183	99.9349	99.5305	99.8742	83.3608	90.6226	98.9228	95.3743	2.81553
	184	99.9349	99.5419	99.8742	83.5585	90.7275	98.9228	95.4266	2.78208
	185	99.943	99.5534	99.8742	83.6573	90.861	98.9677	95.4761	2.76342
	186	99.9512	99.5625	99.8742	83.6573	90.9754	98.9677	95.498	2.75799
	187	99.9512	99.5786	99.9161	83.855	91.1232	98.9677	95.5653	2.72465
	188	99.9512	99.5877	99.9161	83.9539	91.2614	98.9677	95.6063	2.70345
	189	99.9512	99.5992	99.9161	84.0857	91.3568	99.0126	95.6536	2.68184
	190	99.9593	99.6129	99.9161	84.2175	91.4617	99.0126	95.6967	2.6584
	191	99.9593	99.6198	99.9581	84.2834	91.5523	99.0126	95.7309	2.64669
	192	99.9593	99.6244	99.9581	84.4811	91.619	99.0575	95.7832	2.61677
	193	99.9593	99.6244	99.9581	84.6458	91.681	99.0575	95.821	2.58976
	194	99.9593	99.629	99.9581	84.7776	91.7668	99.1023	95.8655	2.56833
	195	99.9593	99.629	99.9581	84.9094	91.905	99.1472	95.918	2.54393
	196	99.9715	99.629	99.9581	85.1071	92.0338	99.1921	95.9819	2.51119
	197	99.9756	99.6335	99.9581	85.2718	92.0957	99.1921	96.0211	2.48461
	198	99.9756	99.6404	99.9581	85.3707	92.1625	99.237	96.0574	2.46909
	199	99.9756	99.6427	99.9581	85.5684	92.234	99.2819	96.1101	2.43886
	200	99.9837	99.6496	99.9581	85.6672	92.3055	99.2819	96.141	2.42159

## Sheet: Fig. 6e
	Cell ID	ISI ratio	IPSC amplitude (pA)	Connected zone
	2021-09-21_c1	1.68325	107.79	Central
	2022-01-24_c1	1.53252	79.7373	Nodular
	2022-07-19_c2	1.34774	63.9967	Central

[truncated: 24 more sheets: S. Fig. 2c, S. Fig. 2d, S. Fig. 2e, S. Fig. 2f, S. Fig. 2g, S. Fig. 2h, S. Fig. 2i-l, S. Fig. 3b-d, S. Fig. 5, S. Fig. 6a , S. Fig. 6b-e, S. Fig. 6f, S. Fig. 7d, S. Fig. 7e-f, S. Fig. 7g-h, S. Fig. 8a, S. Fig. 8b, S. Fig. 9, S. Fig. 11a, S. Fig. 11b …]
